# Supplementary material for: Measurement Equivalence and Feasibility of the Electronic and Paper Versions of the POSAS, EQ-5D, and DLQI: A Randomized Crossover Trial
Source: Eur Burn J. 2024 Oct 11;5(4):321–34. doi: 10.3390/ebj5040030 (PMC11727002; doi:10.3390/ebj5040030)
Supplement: Supplementary file 1 [file ebj-05-00030-s001.zip]

Archive with 1 entries (1 files):
- ebj-3154060-supplementary.pdf
